# Supplementary material for: Genome–Wide Identification and Functional Characterization of Auxin Response Factor (ARF) Genes in Eggplant
Source: Int J Mol Sci. 2022 Jun 1;23(11):6219. doi: 10.3390/ijms23116219 (PMC9181582; doi:10.3390/ijms23116219)
Supplement: Supplementary file 1 [file ijms-23-06219-s001.zip]

Archive with 1 entries (1 files):
- ijms-1688985-supplementary.xlsx
