# Supplementary material for: Genome–Wide Identification and Functional Characterization of Auxin Response Factor (ARF) Genes in Eggplant
Source: Int J Mol Sci. 2022 Jun 1;23(11):6219. doi: 10.3390/ijms23116219 (PMC9181582; doi:10.3390/ijms23116219)
Supplement: Supplementary file 1 [file ijms-23-06219-s001.zip › ijms-1688985-supplementary.xlsx]

## Sheet: Supplementary Table 1
Table S1. List of oligonucleotide sequences used in this study.
Oligo names	Sequences (5'->3')	Description
SmActin-F:	GTCGGAATGGGACAGAAGGATG	qPCR
SmActin-R:	GTGCCTCAGTCAGGAGAACAGGGT	qPCR
SmARF16B-F	CAGGCATGCTCCGTATAGTT	qPCR
SmARF16B-R	CGGTGAAGTGACGGGATATT	qPCR
SmARF1B-F	AGGGAGTAGACCGACATCTT	qPCR
SmARF1B-R	GCATACACCTCATCTGTCTCTG	qPCR
SmARF18-F	CTCTTGAAGTGGGTCAGTTAGG	qPCR
SmARF18-R	CTGTTGGAGAGGCTGCTATT	qPCR
SmARF8A-F	CACTCTCAGGATATGGGAAAGATAC	qPCR
SmARF8A-R	GGAGAAGCCCTGAAGAATCAA	qPCR
SmARF2A-F	GATTCTAAGTGGAGATGCCTGAA	qPCR
SmARF2A-R	GGGCTAAGAGCTGGTTCTATTT	qPCR
SmARF17-F	CGAGGTTCTGTGCTGATTCTAT	qPCR
SmARF17-R	CCCACACACCACCATGAATA	qPCR
SmARF5-F	CCTTCTGGTGTTACTGGTCTTC	qPCR
SmARF5-R	GCTTCCTGCTGGCTGTATATC	qPCR
SmARF17B-F	CCTTCTGGTGTTACTGGTCTTC	qPCR
SmARF17B-R	GCTTCCTGCTGGCTGTATATC	qPCR
SmARF10B-F	GGAGGAGGCTGATAATGTGAAG	qPCR
SmARF10B-R	CTCTGTGGACTTGTGGCTTAG	qPCR
SmARF19-F	CTGGATCCCATACGATGGAAAG	qPCR
SmARF19-R	GAGTCACGACAGGCTCAATATC	qPCR
SmARF7A-F	GAGTCAACTGCTGGAGAGAAG	qPCR
SmARF7A-R	GACCTAAAGAATGGCGGAGTAG	qPCR
SmARF6B-F	AAGGGTAGCAGTGGTGATAATG	qPCR
SmARF6B-R	AGCTGTCATGTCTGAGTTAAGG	qPCR
SmARF24-F	CAGGGTGGAGTACCTTTGTTTC	qPCR
SmARF24-R	CGGCAAGCAAGTCGTCTAAT	qPCR
SmARF16A-F	AATGGGAACGGGAGCAATAG	qPCR
SmARF16A-R	CTAGCACGAGGGTAGTAGATCA	qPCR
SmARF4-F	CAGTGGTTCCCTCCTACATTAC	qPCR
SmARF4-R	ACCTTCTTCCCTCCTAACTACA	qPCR
SmARF10A-F	GAGTCGGGATCGATGGATAAAC	qPCR
SmARF10A-R	CCAACCTCGGAAATATCGTCTC	qPCR
SmARF1A-F	AGGGAGTAGACCGACATCTT	qPCR
SmARF1A-R	GCATACACCTCATCTGTCTCTG	qPCR
SmARF6A-F	CCACATGTAGGAAGCAGAGTAG	qPCR
SmARF6A-R	GTTGAGGTGGTAATCCAGGATAG	qPCR
SmARF2B-F	CAAACGTCTCATCCTGGTACTC	qPCR
SmARF2B-R	CAAGGGCCATACCCTGTTTAT	qPCR
SmARF3-F	CAGCATCATCACCACCTTCT	qPCR
SmARF3-R	GCTCAAGTTTCCCACGTTTATG	qPCR
SmARF1A-F	TCTCTCTCTCAAGCTTATGGCACATGTTGCTGC	Subcellual location
SmARF1A-R	TGCTCACCATGGATCCTGCTTTCTCCTCGTTGATAAC	Subcellual location
SmARF6A-F	TCTCTCTCTCAAGCTTATGATGGTGTCTTCTTCTG	Subcellual location
SmARF6A-R	TGCTCACCATGGATCCGAGGTTCAATTTCCCACAATG	Subcellual location
SmARF2B-F	TCTCTCTCTCAAGCTTATGAGCAAAGAAATGGCTAC	Subcellual location
SmARF2B-R	TGCTCACCATGGATCCTGAATCTTCAGGACTGGAATC	Subcellual location
SmARF3-F	TCTCTCTCTCAAGCTTATGATGTGTGGACTTATTGATC	Subcellual location
SmARF3-R	TGCTCACCATGGATCCTAGAGCAATATCAAGAAGCAC	Subcellual location
SmARF16B-F	TCTCTCTCTCAAGCTTATGGAATCAATGGAGAATG	Subcellual location
SmARF16B-R	TGCTCACCATGGATCCTGTTATATTTGTGAAGTCCCG	Subcellual location
SmARF1B-F	TCTCTCTCTCAAGCTTATGGCACATGTTGCTGC	Subcellual location
SmARF1B-R	TGCTCACCATGGATCCTGCTTTCTCCTCGTTGATAAC	Subcellual location
SmARF18-F	TCTCTCTCTCAAGCTTATGGGAAGTGAGGATTTG	Subcellual location
SmARF18-R	TGCTCACCATGGATCCACCTTCAGCGTTTAGATCTG	Subcellual location
SmARF10B-F	TCTCTCTCTCAAGCTTATGGAAGGGGTGGAAGAG	Subcellual location
SmARF10B-R	TGCTCACCATGGATCCGACAACGTTGAGGATTGG	Subcellual location
SmARF24-F	TCTCTCTCTCAAGCTTATGGAGAATAAAGGGTATTTTATG	Subcellual location
SmARF24-R	TGCTCACCATGGATCCCCTTCTTTCCGGAATCTC	Subcellual location
SmARF16A-F	TCTCTCTCTCAAGCTTATGATTACTTTTATGGATCCAAAG	Subcellual location
SmARF16A-R	TGCTCACCATGGATCCTTCCCTGACCCCTACG	Subcellual location
SmARF10A-F	TCTCTCTCTCAAGCTTATGAAGGAGGTTTTAGAGAAG	Subcellual location
SmARF10A-R	TGCTCACCATGGATCCCGCAAAGATGCTTAGAGG	Subcellual location
SmARF8A-F	TCTCTCTCTCAAGCTTATGAAGCTTTCAACATCAGG	Subcellual location
SmARF8A-R	TGCTCACCATGGATCCGTACTCGAGTGATCCTATAG	Subcellual location

## Sheet: Supplementary Table 2
Table S2. Analysis and distribution of conserved motifs in SmARF proteins
Family	Motif	Best matched sequences	Sites	Width
Auxin_resp	1	RAAEEIFPPLDYSQQPPVQELVAKDLHGNEWKFRHIYRGQPRRHLLTTGW	19	50
	2	EKCLYSELWHACAGPLVSLPRVGSRVYYFPQGHSEQVAASTN	20	42
	3	KPNKQKVHSFCKTLTASDTSTHGGFSVPR	20	29
	4	VJSSDSMHJGVLAAAAHAAATNTPFTVFYNPR	20	32
	5	RKGWKVVYTDDENDMMLVGDDPWEEFCSMVRKIKIYSPEE	11	40
	6	LLADPETDEVYAQITLQPV	20	19
	7	WSVGMRFKMRFETEE	20	15
	8	RWSVGMRFKMRFETEESSERR	19	21
	9	FMGTITGISDLDPVRWPNSKW	18	21
	10	VGRSIDLTRLNSYEELLKELARMFGIEGELE	15	31

## Sheet: Supplementary Table 3
Table S3. Cis-acting elements on promoters of SmARFs
Gene ID	Element name	Start position	End position	Description
Gene ID	Element name		Start position	End position	string	Description
SmARF1A	G-box	ACACGTGT	720	760	+	light responsive element
SmARF1A	G-box	CACGTG	719	759	+	light responsive element
SmARF1A	Box II	TGGTAATAA	1455	1495	+	light responsive element
SmARF1A	GT1-motif	GGTTAAT	781	821	+	light responsive element
SmARF1A	GA-motif	ATAGATAA	744	784	-	light responsive element
SmARF1A	Box 4	ATTAAT	2	42	+	light responsive element
SmARF1A	Box 4	ATTAAT	86	126	+	light responsive element
SmARF1A	Box 4	ATTAAT	96	136	+	light responsive element
SmARF1A	Box 4	ATTAAT	438	478	+	light responsive element
SmARF1A	Box 4	ATTAAT	771	811	-	light responsive element
SmARF1A	Box 4	ATTAAT	785	825	-	light responsive element
SmARF1A	Box 4	ATTAAT	789	829	-	light responsive element
SmARF1A	Box 4	ATTAAT	793	833	-	light responsive element
SmARF1A	Box 4	ATTAAT	1039	1079	-	light responsive element
SmARF1A	Box 4	ATTAAT	1065	1105	-	light responsive element
SmARF1A	Box 4	ATTAAT	1077	1117	-	light responsive element
SmARF1A	Box 4	ATTAAT	1143	1183	-	light responsive element
SmARF1A	Box 4	ATTAAT	1340	1380	-	light responsive element
SmARF1A	G-Box	CACGTG	719	759	+	light responsive element
SmARF1A	GATA-motif	AAGATAAGATT	445	485	-	light responsive element
SmARF1A	GATA-motif	GATAGGA	1474	1514	+	light responsive element
SmARF1A	LTR	CCGAAA	187	227	-	low-temperature responsive
SmARF1A	ABRE	CACGTG	719	759	+	abscisic acid responsive
SmARF1A	ABRE	ACGTG	719	759	+	abscisic acid responsive
SmARF1A	MBS	CAACTG	1386	1426	-	MYB binding site involved in drought-inducibility
SmARF6A	L-box	attctcaCCTACCA	524	564	+	light responsive element
SmARF6A	TCT-motif	TCTTAC	237	277	-	light responsive element
SmARF6A	LAMP-element	CTTTATCA	412	452	+	light responsive element
SmARF6A	LAMP-element	CTTTATCA	864	904	+	light responsive element
SmARF6A	Box 4	ATTAAT	737	777	-	light responsive element
SmARF6A	Box 4	ATTAAT	835	875	-	light responsive element
SmARF6A	Box 4	ATTAAT	1000	1040	-	light responsive element
SmARF6A	Box 4	ATTAAT	1096	1136	-	light responsive element
SmARF6A	P-box	CCTTTTG	1230	1270	-	gibberellin-responsive element
SmARF6A	TGACG-motif	TGACG	346	386	-	MeJA-responsive
SmARF6A	TGACG-motif	TGACG	581	621	-	MeJA-responsive
SmARF6A	TGACG-motif	TGACG	628	668	-	MeJA-responsive
SmARF6A	CGTCA-motif	CGTCA	346	386	+	MeJA-responsive
SmARF6A	CGTCA-motif	CGTCA	581	621	+	MeJA-responsive
SmARF6A	CGTCA-motif	CGTCA	628	668	+	MeJA-responsive
SmARF6A	MBS	CAACTG	200	240	+	MYB binding site involved in drought-inducibility
SmARF2B	I-box	atGATAAGGTC	852	892	-	light responsive element
SmARF2B	GT1-motif	GGTTAAT	250	290	-	light responsive element
SmARF2B	GT1-motif	GGTTAA	250	290	-	light responsive element
SmARF2B	GT1-motif	GGTTAA	1461	1501	-	light responsive element
SmARF2B	GT1-motif	GGTTAA	1469	1509	+	light responsive element
SmARF2B	G-Box	CACGTT	1296	1336	-	light responsive element
SmARF2B	Box 4	ATTAAT	723	763	+	light responsive element
SmARF2B	ABRE	ACGTG	1296	1336	+	abscisic acid responsive
SmARF2B	TGACG-motif	TGACG	571	611	+	MeJA-responsive
SmARF2B	CGTCA-motif	CGTCA	571	611	-	MeJA-responsive
SmARF3	G-box	TACGTG	665	705	-	light responsive element
SmARF3	L-box	ATCCCACCTAC	5	45	+	light responsive element
SmARF3	GA-motif	ATAGATAA	1063	1103	-	light responsive element
SmARF3	GA-motif	ATAGATAA	1142	1182	+	light responsive element
SmARF3	Box 4	ATTAAT	104	144	+	light responsive element
SmARF3	Box 4	ATTAAT	174	214	+	light responsive element
SmARF3	Box 4	ATTAAT	267	307	+	light responsive element
SmARF3	Box 4	ATTAAT	573	613	+	light responsive element
SmARF3	Box 4	ATTAAT	618	658	+	light responsive element
SmARF3	Box 4	ATTAAT	977	1017	-	light responsive element
SmARF3	Box 4	ATTAAT	1459	1499	-	light responsive element
SmARF3	LAMP-element	CTTTATCA	211	251	-	light responsive element
SmARF3	P-box	CCTTTTG	673	713	+	gibberellin-responsive element
SmARF3	LTR	CCGAAA	1005	1045	+	low-temperature responsive
SmARF3	ABRE	ACGTG	664	704	-	abscisic acid responsive
SmARF3	CGTCA-motif	CGTCA	293	333	-	MeJA-responsive
SmARF3	CGTCA-motif	CGTCA	1257	1297	-	MeJA-responsive
SmARF3	CGTCA-motif	CGTCA	1369	1409	+	MeJA-responsive
SmARF3	TGACG-motif	TGACG	293	333	+	MeJA-responsive
SmARF3	TGACG-motif	TGACG	1257	1297	+	MeJA-responsive
SmARF3	TGACG-motif	TGACG	1369	1409	-	MeJA-responsive
SmARF3	MBS	CAACTG	205	245	+	MYB binding site involved in drought-inducibility
SmARF3	MBS	CAACTG	1399	1439	-	MYB binding site involved in drought-inducibility
SmARF16B	chs-CMA1a	TTACTTAA	873	913	+	light responsive element
SmARF16B	Box 4	ATTAAT	434	474	+	light responsive element
SmARF16B	Box 4	ATTAAT	493	533	+	light responsive element
SmARF16B	Box 4	ATTAAT	716	756	+	light responsive element
SmARF16B	Box 4	ATTAAT	764	804	-	light responsive element
SmARF16B	Box 4	ATTAAT	789	829	-	light responsive element
SmARF16B	Box 4	ATTAAT	921	961	-	light responsive element
SmARF16B	Box 4	ATTAAT	944	984	-	light responsive element
SmARF16B	Box 4	ATTAAT	950	990	-	light responsive element
SmARF16B	Box 4	ATTAAT	954	994	-	light responsive element
SmARF16B	Box 4	ATTAAT	1076	1116	-	light responsive element
SmARF16B	Box 4	ATTAAT	1155	1195	-	light responsive element
SmARF16B	GT1-motif	GGTTAA	552	592	+	light responsive element
SmARF16B	GT1-motif	GGTTAA	569	609	+	light responsive element
SmARF16B	GT1-motif	GGTTAA	833	873	-	light responsive element
SmARF16B	GT1-motif	GGTTAA	875	915	-	light responsive element
SmARF16B	AE-box	AGAAACTT	1256	1296	+	light responsive element
SmARF16B	AE-box	AGAAACAA	1440	1480	-	light responsive element
SmARF16B	LTR	CCGAAA	542	582	+	low-temperature responsive
SmARF16B	LTR	CCGAAA	1418	1458	-	low-temperature responsive
SmARF16B	TCA-element	CCATCTTTTT	644	684	+	salicylic acid responsivene
SmARF16B	MRE	AACCTAA	16	56	+	MYB binding site involved in light responsiveness
SmARF16B	MBS	CAACTG	331	371	-	MYB binding site involved in drought-inducibility
SmARF1B	Box 4	ATTAAT	2	42	+	light responsive element
SmARF1B	Box 4	ATTAAT	86	126	+	light responsive element
SmARF1B	Box 4	ATTAAT	96	136	+	light responsive element
SmARF1B	Box 4	ATTAAT	438	478	+	light responsive element
SmARF1B	Box 4	ATTAAT	771	811	-	light responsive element
SmARF1B	Box 4	ATTAAT	785	825	-	light responsive element
SmARF1B	Box 4	ATTAAT	789	829	-	light responsive element
SmARF1B	Box 4	ATTAAT	793	833	-	light responsive element
SmARF1B	Box 4	ATTAAT	1039	1079	-	light responsive element
SmARF1B	Box 4	ATTAAT	1065	1105	-	light responsive element
SmARF1B	Box 4	ATTAAT	1077	1117	-	light responsive element
SmARF1B	Box 4	ATTAAT	1143	1183	-	light responsive element
SmARF1B	Box 4	ATTAAT	1340	1380	-	light responsive element
SmARF1B	G-Box	CACGTG	719	759	+	light responsive element
SmARF1B	GATA-motif	AAGATAAGATT	445	485	-	light responsive element
SmARF1B	GATA-motif	GATAGGA	1474	1514	+	light responsive element
SmARF1B	GT1-motif	GGTTAAT	781	821	+	light responsive element
SmARF1B	Box II	TGGTAATAA	1455	1495	+	light responsive element
SmARF1B	G-box	ACACGTGT	720	760	+	light responsive element
SmARF1B	G-box	CACGTG	719	759	+	light responsive element
SmARF1B	GA-motif	ATAGATAA	744	784	-	light responsive element
SmARF1B	LTR	CCGAAA	187	227	-	low-temperature responsive
SmARF1B	ABRE	CACGTG	719	759	+	abscisic acid responsive
SmARF1B	ABRE	ACGTG	719	759	+	abscisic acid responsive
SmARF1B	MBS	CAACTG	1386	1426	-	MYB binding site involved in drought-inducibility
SmARF18	Gap-box	CAAATGAA(A/G)A	1221.5	1261.5	-	light responsive element
SmARF18	LAMP-element	CTTTATCA	148	188	+	light responsive element
SmARF18	Box 4	ATTAAT	129	169	+	light responsive element
SmARF18	Box 4	ATTAAT	181	221	+	light responsive element
SmARF18	Box 4	ATTAAT	222	262	+	light responsive element
SmARF18	Box 4	ATTAAT	226	266	+	light responsive element
SmARF18	Box 4	ATTAAT	955	995	-	light responsive element
SmARF18	Box 4	ATTAAT	1187	1227	-	light responsive element
SmARF18	AT1-motif	AATTATTTTTTATT	728	768	-	light responsive element
SmARF18	AT1-motif	AATTATTTTTTATT	1057	1097	+	light responsive element
SmARF18	P-box	CCTTTTG	526	566	-	gibberellin-responsive element
SmARF18	P-box	CCTTTTG	1381	1421	-	gibberellin-responsive element
SmARF18	TCA-element	CCATCTTTTT	573	613	-	salicylic acid responsivene
SmARF18	TCA-element	CCATCTTTTT	1250	1290	-	salicylic acid responsivene
SmARF8A	GT1-motif	GGTTAA	49	89	-	light responsive element
SmARF8A	Box 4	ATTAAT	5	45	+	light responsive element
SmARF8A	Box 4	ATTAAT	81	121	+	light responsive element
SmARF8A	Box 4	ATTAAT	212	252	+	light responsive element
SmARF8A	Box 4	ATTAAT	288	328	+	light responsive element
SmARF8A	Box 4	ATTAAT	326	366	+	light responsive element
SmARF8A	Box 4	ATTAAT	704	744	+	light responsive element
SmARF8A	G-box	CACGTG	426	466	+	light responsive element
SmARF8A	G-box	CCACGTAA	1008	1048	+	light responsive element
SmARF8A	G-box	TACGTG	1007	1047	-	light responsive element
SmARF8A	G-Box	CACGTGAAA	426	466	-	light responsive element
SmARF8A	G-Box	CACGTG	426	466	+	light responsive element
SmARF8A	ABRE	CACGTG	426	466	+	abscisic acid responsive
SmARF8A	ABRE	ACGTG	426	466	+	abscisic acid responsive
SmARF8A	ABRE	ACGTG	1006	1046	-	abscisic acid responsive
SmARF8A	MBS	CAACTG	1252	1292	+	MYB binding site involved in drought-inducibility
SmARF2A	AAAC-motif	CAATCAAAACCT	482	522	-	light responsive element
SmARF2A	ACE	CTAACGTATT	954	994	-	light responsive element
SmARF2A	TCT-motif	TCTTAC	715	755	+	light responsive element
SmARF2A	G-box	TACGTG	590	630	-	light responsive element
SmARF2A	G-box	CACGAC	681	721	-	light responsive element
SmARF2A	G-box	CCACGTAA	1249	1289	+	light responsive element
SmARF2A	G-box	TACGTG	1248	1288	-	light responsive element
SmARF2A	Box II	TGGTAATAA	371	411	-	light responsive element
SmARF2A	GT1-motif	GGTTAA	1451	1491	+	light responsive element
SmARF2A	I-box	atGATAAGGTC	875	915	+	light responsive element
SmARF2A	ABRE	ACGTG	589	629	-	abscisic acid responsive
SmARF2A	ABRE	ACGTG	1247	1287	-	abscisic acid responsive
SmARF2A	TGACG-motif	TGACG	1088	1128	+	MeJA-responsive
SmARF2A	TGACG-motif	TGACG	1298	1338	-	MeJA-responsive
SmARF2A	TGACG-motif	TGACG	1385	1425	+	MeJA-responsive
SmARF2A	CGTCA-motif	CGTCA	1088	1128	-	MeJA-responsive
SmARF2A	CGTCA-motif	CGTCA	1298	1338	+	MeJA-responsive
SmARF2A	CGTCA-motif	CGTCA	1385	1425	-	MeJA-responsive
SmARF2A	MBS	CAACTG	1444	1484	+	MYB binding site involved in drought-inducibility
SmARF17	Box 4	ATTAAT	567	607	+	light responsive element
SmARF17	Box 4	ATTAAT	1338	1378	-	light responsive element
SmARF17	TCT-motif	TCTTAC	277	317	-	light responsive element
SmARF17	TCT-motif	TCTTAC	473	513	-	light responsive element
SmARF17	TCT-motif	TCTTAC	1082	1122	-	light responsive element
SmARF17	G-box	CACGTC	1271	1311	+	light responsive element
SmARF17	G-box	CACGAC	1320	1360	-	light responsive element
SmARF17	TC-rich repeats	GTTTTCTTAC	1443	1483	+	defense and stress responsive
SmARF17	LTR	CCGAAA	1287	1327	+	low-temperature responsive
SmARF17	ABRE	ACGTG	1270	1310	-	abscisic acid responsive
SmARF17	TGACG-motif	TGACG	1272	1312	-	MeJA-responsive
SmARF17	CGTCA-motif	CGTCA	1272	1312	+	MeJA-responsive
SmARF5	4cl-CMA2b	TCTCACCAACCACA	605	645	+	light responsive element
SmARF5	ATCT-motif	AATCTAATCC	1052	1092	-	light responsive element
SmARF5	Box 4	ATTAAT	431	471	+	light responsive element
SmARF5	Box 4	ATTAAT	637	677	+	light responsive element
SmARF5	Box 4	ATTAAT	1266	1306	-	light responsive element
SmARF5	WUN-motif	AAATTTCCT	43	83	+	wound-responsive element
SmARF7B	Box 4	ATTAAT	65	105	+	light responsive element
SmARF7B	Box 4	ATTAAT	108	148	+	light responsive element
SmARF7B	GT1-motif	GGTTAA	610	650	-	light responsive element
SmARF7B	GT1-motif	GGTTAA	943	983	-	light responsive element
SmARF7B	GT1-motif	GGTTAA	1061	1101	+	light responsive element
SmARF7B	TCT-motif	TCTTAC	836	876	-	light responsive element
SmARF7B	TCT-motif	TCTTAC	1043	1083	+	light responsive element
SmARF7B	TATC-box	TATCCCA	1051	1091	+	gibberellin-responsive element
SmARF7B	TC-rich repeats	GTTTTCTTAC	1042	1082	+	defense and stress responsive
SmARF7B	CGTCA-motif	CGTCA	210	250	+	MeJA-responsive
SmARF7B	CGTCA-motif	CGTCA	352	392	+	MeJA-responsive
SmARF7B	TGACG-motif	TGACG	210	250	-	MeJA-responsive
SmARF7B	TGACG-motif	TGACG	352	392	-	MeJA-responsive
SmARF7B	WUN-motif	AAATTTCCT	442	482	+	wound-responsive element
SmARF7B	WUN-motif	AAATTTCCT	554	594	+	wound-responsive element
SmARF10B	G-Box	CACGTT	344	384	-	light responsive element
SmARF10B	ACA-motif	AATTACAGCCATT	410	450	+	light responsive element
SmARF10B	Box 4	ATTAAT	751	791	-	light responsive element
SmARF10B	Box 4	ATTAAT	874	914	-	light responsive element
SmARF10B	Box 4	ATTAAT	887	927	-	light responsive element
SmARF10B	ATCT-motif	AATCTAATCC	574	614	-	light responsive element
SmARF10B	TCA-element	CCATCTTTTT	1328	1368	-	salicylic acid responsivene
SmARF10B	ABRE	ACGTG	344	384	+	abscisic acid responsive
SmARF7A	G-Box	CACGTT	6	32	-	light responsive element
SmARF7A	3-AF1 binding site	TAAGAGAGGAA	1069	1109	+	light responsive element
SmARF7A	Box 4	ATTAAT	958	998	-	light responsive element
SmARF7A	chs-CMA1a	TTACTTAA	549	589	-	light responsive element
SmARF7A	TCT-motif	TCTTAC	1112	1152	-	light responsive element
SmARF7A	AT1-motif	AATTATTTTTTATT	988	1028	-	light responsive element
SmARF7A	AT1-motif	AATTATTTTTTATT	1301	1341	+	light responsive element
SmARF7A	G-box	TACGTG	403	443	+	light responsive element
SmARF7A	ABRE	ACGTG	18	32	+	abscisic acid responsive
SmARF7A	ABRE	ACGTG	403	443	+	abscisic acid responsive
SmARF19	chs-CMA1a	TTACTTAA	1185	1225	+	light responsive element
SmARF19	Box 4	ATTAAT	7	33	+	light responsive element
SmARF19	Box 4	ATTAAT	1387	1427	-	light responsive element
SmARF19	AE-box	AGAAACTT	309	349	-	light responsive element
SmARF19	I-box	cCATATCCAAT	1220	1260	-	light responsive element
SmARF19	I-box	atGATAAGGTC	1227	1267	+	light responsive element
SmARF19	GT1-motif	GGTTAAT	946	986	+	light responsive element
SmARF19	GT1-motif	GGTTAAT	1411	1451	-	light responsive element
SmARF19	GT1-motif	GGTTAA	1411	1451	-	light responsive element
SmARF19	G-box	TAACACGTAG	129	169	-	light responsive element
SmARF19	MRE	AACCTAA	606	646	+	MYB binding site involved in light responsiveness
SmARF6B	GATA-motif	AAGATAAGATT	512	552	+	light responsive element
SmARF6B	GATA-motif	AAGATAAGATT	642	682	-	light responsive element
SmARF6B	I-box	cCATATCCAAT	1315	1355	-	light responsive element
SmARF6B	G-box	TACGTG	1050	1090	-	light responsive element
SmARF6B	GA-motif	ATAGATAA	8	48	+	light responsive element
SmARF6B	TCCC-motif	TCTCCCT	793	833	+	light responsive element
SmARF6B	TCCC-motif	TCTCCCT	976	1016	-	light responsive element
SmARF6B	TCA-element	TCAGAAGAGG	799	839	-	salicylic acid responsivene
SmARF6B	ABRE	ACGTG	1049	1089	-	abscisic acid responsive
SmARF6B	CGTCA-motif	CGTCA	785	825	+	MeJA-responsive
SmARF6B	CGTCA-motif	CGTCA	838	878	-	MeJA-responsive
SmARF6B	TGACG-motif	TGACG	785	825	-	MeJA-responsive
SmARF6B	TGACG-motif	TGACG	838	878	+	MeJA-responsive
SmARF24	Box 4	ATTAAT	9	35	+	light responsive element
SmARF24	Box 4	ATTAAT	55	95	+	light responsive element
SmARF24	Box 4	ATTAAT	140	180	+	light responsive element
SmARF24	GATT-motif	CTCCTGATTGGA	714	754	+	light responsive element
SmARF24	G-Box	CACGTT	453	493	+	light responsive element
SmARF24	Gap-box	CAAATGAA(A/G)A	1339.5	1379.5	-	light responsive element
SmARF24	G-box	TACGTG	460	500	-	light responsive element
SmARF24	ABRE	ACGTG	452	492	-	abscisic acid responsive
SmARF24	ABRE	ACGTG	459	499	-	abscisic acid responsive
SmARF24	ABRE	TACGGTC	724	764	+	abscisic acid responsive
SmARF24	MBS	CAACTG	743	783	-	MYB binding site involved in drought-inducibility
SmARF16A	Box 4	ATTAAT	12	52	+	light responsive element
SmARF16A	Box 4	ATTAAT	16	56	+	light responsive element
SmARF16A	Box 4	ATTAAT	93	133	+	light responsive element
SmARF16A	Box 4	ATTAAT	148	188	+	light responsive element
SmARF16A	Box 4	ATTAAT	204	244	+	light responsive element
SmARF16A	Box 4	ATTAAT	208	248	+	light responsive element
SmARF16A	Box 4	ATTAAT	532	572	+	light responsive element
SmARF16A	GA-motif	ATAGATAA	378	418	-	light responsive element
SmARF16A	GT1-motif	GTGTGTGAA	1406	1446	+	light responsive element
SmARF16A	TC-rich repeats	GTTTTCTTAC	389	429	-	defense and stress responsive
SmARF16A	TCA-element	CCATCTTTTT	1350	1390	+	salicylic acid responsivene
SmARF16A	TGACG-motif	TGACG	667	707	-	MeJA-responsive
SmARF16A	CGTCA-motif	CGTCA	667	707	+	MeJA-responsive
SmARF4	LAMP-element	CTTTATCA	708	748	-	light responsive element
SmARF4	LAMP-element	CTTTATCA	1017	1057	-	light responsive element
SmARF4	GATA-motif	AAGATAAGATT	84	124	+	light responsive element
SmARF4	Box 4	ATTAAT	731	771	+	light responsive element
SmARF4	Box 4	ATTAAT	939	979	-	light responsive element
SmARF4	TCT-motif	TCTTAC	272	312	+	light responsive element
SmARF4	TCT-motif	TCTTAC	749	789	+	light responsive element
SmARF4	TCT-motif	TCTTAC	852	892	+	light responsive element
SmARF4	TCT-motif	TCTTAC	957	997	+	light responsive element
SmARF4	TCT-motif	TCTTAC	1057	1097	+	light responsive element
SmARF4	I-box	GATAAGGGT	52	92	+	light responsive element
SmARF4	GT1-motif	GGTTAAT	133	173	+	light responsive element
SmARF4	GT1-motif	GGTTAA	1443	1483	-	light responsive element
SmARF4	TATC-box	TATCCCA	1237	1277	+	gibberellin-responsive element
SmARF4	P-box	CCTTTTG	237	277	+	gibberellin-responsive element
SmARF4	TCA-element	CCATCTTTTT	1405	1445	-	salicylic acid responsivene
SmARF10A	TCCC-motif	TCTCCCT	1171	1211	-	light responsive element
SmARF10A	G-box	TACGTG	687	727	+	light responsive element
SmARF10A	G-box	TACGTG	990	1030	-	light responsive element
SmARF10A	GT1-motif	GGTTAA	215	255	-	light responsive element
SmARF10A	GT1-motif	GGTTAAT	225	265	+	light responsive element
SmARF10A	AE-box	AGAAACAA	713	753	+	light responsive element
SmARF10A	Box 4	ATTAAT	411	451	+	light responsive element
SmARF10A	Box 4	ATTAAT	741	781	-	light responsive element
SmARF10A	Box 4	ATTAAT	908	948	-	light responsive element
SmARF10A	Box 4	ATTAAT	995	1035	-	light responsive element
SmARF10A	Box 4	ATTAAT	1113	1153	-	light responsive element
SmARF10A	P-box	CCTTTTG	1007	1047	-	gibberellin-responsive element
SmARF10A	ABRE	ACGTG	687	727	+	abscisic acid responsive
SmARF10A	ABRE	ACGTG	989	1029	-	abscisic acid responsive
SmARF10A	TGACG-motif	TGACG	350	390	+	MeJA-responsive
SmARF10A	TGACG-motif	TGACG	1100	1140	+	MeJA-responsive
SmARF10A	CGTCA-motif	CGTCA	350	390	-	MeJA-responsive
SmARF10A	CGTCA-motif	CGTCA	1100	1140	-	MeJA-responsive
